# Supplementary material for: Knowledge, Perception, and Performance of Hand Hygiene and Their Correlation among Nursing Students in Republic of Korea
Source: Healthcare (Basel). 2021 Jul 19;9(7):913. doi: 10.3390/healthcare9070913 (PMC8304706; doi:10.3390/healthcare9070913)
Supplement: Supplementary file 1 [file healthcare-09-00913-s001.zip]

Archive with 1 entries (1 files):
- healthcare-1266828-supplementary.pdf
